# Supplementary material for: Expression of concern: Differential effects of UCHL1 modulation on alpha-synuclein in PD-like models of alpha-synucleinopathy
Source: PLoS One. 2025 Feb 21;20(2):e0319504. doi: 10.1371/journal.pone.0319504 (PMC11844823; doi:10.1371/journal.pone.0319504)
Supplement: S1 File — (XLSX) [file pone.0319504.s001.xlsx]

## Sheet: Sheet1
nontg sal	nontg LDN	syn tg sal	syn tg LDN			LV-ctl Control	LV-ctl LDN	LV-syn Control	LV-syn LDN
0.22	0.29	0.79	0.61	syn/act		0.9	1.3	0.5	1.7	LC3/actin
0.27	0.31	0.82	0.66	syn/act		1.2	1	0.7	1.5	LC3/actin
0.29	0.36	0.84	0.74	syn/act		0.7	0.8	0.87	1.6	LC3/actin
0.3	0.23	0.86	0.64	syn/act		0.73	1.49	0.51	1.5	LC3/actin
0.22	0.3	0.73	0.79	syn/act		1.42	0.76	0.65	1.9	LC3/actin
0.19	0.34	0.81	0.67	syn/act		0.85	0.74	0.72	1.4	LC3/actin
nontg sal	nontg LDN	syn tg sal	syn tg LDN			Control	LDN	Control	LDN
0	0	1.1	0.92	syn211/act		0.05	0.3	2	1.1	syn/actin
0	0	1.323	0.95	syn211/act		0.09	0.1	1.9	0.9	syn/actin
0	0	1.28	0.98	syn211/act		0.08	0.1	1.4	1.3	syn/actin
0	0	1.29	0.91	syn211/act		0.07	0.2	1.78	0.76	syn/actin
0	0	1.04	0.99	syn211/act		0.05	0.1	1.29	0.84	syn/actin
0	0	1.19	0.96	syn211/act		0.06	0.1	1.85	1.2	syn/actin
nontg sal	nontg LDN	syn tg sal	syn tg LDN
0.35	0.25	0.32	0.29	ubiq/act
0.38	0.29	0.37	0.31	ubiq/act
0.39	0.33	0.41	0.33	ubiq/act
0.4	0.32	0.35	0.32	ubiq/act
0.33	0.31	0.31	0.27	ubiq/act
0.36	0.27	0.44	0.34	ubiq/act
nontg sal	nontg LDN	syn tg sal	syn tg LDN
1.15	1.15	0.82	0.96	Lc3ii/act
1	1.01	0.8	1.02	Lc3ii/act
0.98	1	0.8	1.1	Lc3ii/act
1.06	0.981	0.85	1.05	Lc3ii/act
1.02	1.04	0.84	0.92	Lc3ii/act
1	1.24	0.79	0.94	Lc3ii/act
nontg sal	nontg LDN	syn tg sal	syn tg LDN
0.404	0.401	0.475	0.36	p62/actin
0.408	0.416	0.483	0.394	p62/actin
0.41	0.429	0.487	0.43	p62/actin
0.407	0.38	0.462	0.372	p62/actin
0.4	0.43	0.49	0.422	p62/actin
0.43	0.45	0.451	0.38	p62/actin
