# Supplementary material for: Expression of concern: Differential effects of UCHL1 modulation on alpha-synuclein in PD-like models of alpha-synucleinopathy
Source: PLoS One. 2025 Feb 21;20(2):e0319504. doi: 10.1371/journal.pone.0319504 (PMC11844823; doi:10.1371/journal.pone.0319504)
Supplement: S2 File — (XLSX) [file pone.0319504.s002.xlsx]

## Sheet: Sheet1
LV-ctl Control	LV-ctl LDN	LV-syn Control	LV-syn Synuclein
4.9	3.91	1.38	3.6	LC3-GFP/PI
5.41	1.95	1.54	9.8	LC3-GFP/PI
3.85	2.86	2.15	7.7	LC3-GFP?PI
3.42	2.64	2.74	6.2	LC3-GFP/PI
4.28	2.2	2.6	9.1	LC3-GFP/PI
2.26	4.8	1.9	8.9	LC3-GFP/PI
LV-ctl Control	LV-ctl LDN	LV-syn Control	LV-syn Synuclein
62.1	95.6	178.1	97.5	syn/PI
44.9	94.1	155	112	syn/PI
57.1	76.5	137.8	105.1	syn/PI
62.9	103.4	192	88.3	syn/PI
59.5	91.2	181	91.7	syn/PI
76.2	89.6	189	99.4	syn/PI
